# Supplementary material for: A Multi-Disciplinary Team Approach to Genomic Testing for Drug-Resistant Epilepsy Patients—The GENIE Study
Source: J Clin Med. 2022 Jul 21;11(14):4238. doi: 10.3390/jcm11144238 (PMC9319736; doi:10.3390/jcm11144238)
Supplement: Supplementary file 1 [file jcm-11-04238-s001.zip]

Archive with 1 entries (1 files):
- jcm-1808499-supplementary.pdf
